# Supplementary material for: Exploring the Links Among Risky Substance Use, Problematic Internet Use, and Academic Outcomes in University Freshmen: The Role of Mediating Factors
Source: Eur J Investig Health Psychol Educ. 2025 Jun 7;15(6):105. doi: 10.3390/ejihpe15060105 (PMC12191502; doi:10.3390/ejihpe15060105)
Supplement: Supplementary file 1 [file ejihpe-15-00105-s001.zip]

Archive with 1 entries (1 files):
- ejihpe-3583915-supplementary.pdf
